# Supplementary material for: Proteomic Response of Pseudomonas putida KT2440 to Dual Carbon-Phosphorus Limitation during mcl-PHAs Synthesis
Source: Biomolecules. 2019 Nov 28;9(12):796. doi: 10.3390/biom9120796 (PMC6995625; doi:10.3390/biom9120796)
Supplement: Supplementary file 1 [file biomolecules-09-00796-s001.zip]

Archive with 8 entries (5 files):
- biomolecules-632155-supplementary/
- biomolecules-632155-supplementary/Table S1-supplementary material.docx
- __MACOSX/
- __MACOSX/biomolecules-632155-supplementary/
- __MACOSX/biomolecules-632155-supplementary/._Table S1-supplementary material.docx
- biomolecules-632155-supplementary/Table S2-supplementary material.docx
- __MACOSX/biomolecules-632155-supplementary/._Table S2-supplementary material.docx
- __MACOSX/._biomolecules-632155-supplementary
